# Supplementary material for: Characterization of Ly108-H1 Signaling Reveals Ly108-3 Expression and Additional Strain-Specific Differences in Lupus Prone Mice
Source: Int J Mol Sci. 2023 Mar 6;24(5):5024. doi: 10.3390/ijms24055024 (PMC10003074; doi:10.3390/ijms24055024)
Supplement: Supplementary file 1 [file ijms-24-05024-s001.zip]

Archive with 1 entries (1 files):
- ijms-2193318-supplementary.pdf
